# Supplementary material for: Peptide Mass Fingerprinting of South American Xenarthrans: A New Resource for Zooarcheology and Palaeontology
Source: J Proteome Res. 2025 Nov 3;24(12):6101–14. doi: 10.1021/acs.jproteome.5c00636 (PMC12687363; doi:10.1021/acs.jproteome.5c00636)
Supplement: Supplementary file 1 [file pr5c00636_si_002.xlsx]

## Sheet: Sheet1
Supplementary Table S1: Identified peptide markers and corresponding sequences.
Marker	Superorder	Suborder	Superfamily	Family	Subfamily	Species	Theoretical Sequence	MS/MS Sequence
COL1A1 508-519	Cingulata	NA	NA	Dasypodidae	NA	Dasypus novemcinctus	GVQGPPGPAGPR	GVQGPPGPAGPR
COL1A1 508-519	Cingulata	NA	NA	Chlamyphoridae	Tolypeutinae	Tolypeutes matacus	GVQGPPGPAGPR	GVQGPPGPAGPR
COL1A1 508-519	Cingulata	NA	NA	Chlamyphoridae	Tolypeutinae	Priodontes maximus	NA	GVQGPPGPAGPR
COL1A1 508-519	Cingulata	NA	NA	Chlamyphoridae	Euphractinae	Zaedyus pichiy	NA	GVQGPPGPAGPR
COL1A1 508-519	Cingulata	NA	NA	Chlamyphoridae	Glyptodontinae	Glyptodon sp.	NA	GVQGPPGPAGPR
COL1A1 508-519	Pilosa	Folivora	Mylodontoidea	Choloepodidae	NA	Choloepus didactylus	GVQGPPGPAGPR	GVQGPPGPAGPR
COL1A1 508-519	Pilosa	Folivora	Megatherioidea	Bradypodidae	NA	Bradypus variegatus	GVQGPPGPAGPR	GVQGPPGPAGPR
COL1A1 508-519	Pilosa	Folivora	Mylodontoidea	Mylodontidae	NA	Mylodon darwinii	NA	GVQGPPGPAGPR
COL1A1 508-519	Pilosa	Vermilingua	NA	Myrmecophagidae	NA	Myrmecophaga tridactyla	NA	GVQGPPGPAGPR
COL1A1 508-519	Pilosa	Vermilingua	NA	Myrmecophagidae	NA	Tamandua tetradactyla	GVQGPPGPAGPR	GVQGPPGPAGPR
COL1A1 688-704	Cingulata	NA	NA	Dasypodidae	NA	Dasypus novemcinctus	GSAGPPGATGFPGAAGR	GSAGPPGATGFPGAAGR
COL1A1 688-704	Cingulata	NA	NA	Chlamyphoridae	Tolypeutinae	Tolypeutes matacus	GSAGPPGATGFPGAAGR	GSAGPPGATGFPGAAGR
COL1A1 688-704	Cingulata	NA	NA	Chlamyphoridae	Tolypeutinae	Priodontes maximus	NA	GSAGPPGATGFPGAAGR
COL1A1 688-704	Cingulata	NA	NA	Chlamyphoridae	Euphractinae	Zaedyus pichiy	NA	GSAGPPGATGFPGAAGR
COL1A1 688-704	Cingulata	NA	NA	Chlamyphoridae	Glyptodontinae	Glyptodon sp.	NA	GSAGPPGATGFPGAAGR
COL1A1 688-704	Pilosa	Folivora	Mylodontoidea	Choloepodidae	NA	Choloepus didactylus	GSAGPPGATGFPGAAGR	GSAGPPGATGFPGAAGR
COL1A1 688-704	Pilosa	Folivora	Megatherioidea	Bradypodidae	NA	Bradypus variegatus	GSAGPPGATGFPGAAGR	GSAGPPGATGFPGAAGR
COL1A1 688-704	Pilosa	Folivora	Mylodontoidea	Mylodontidae	NA	Mylodon darwinii	NA	GSAGPPGATGFPGAAGR
COL1A1 688-704	Pilosa	Vermilingua	NA	Myrmecophagidae	NA	Myrmecophaga tridactyla	NA	GSAGPPGATGFPGAAGR
COL1A1 688-704	Pilosa	Vermilingua	NA	Myrmecophagidae	NA	Tamandua tetradactyla	GSAGPPGATGFPGAAGR	GSAGPPGATGFPGAAGR
COL1A1 220-237	Cingulata	NA	NA	Dasypodidae	NA	Dasypus novemcinctus	GANGAPGLAGAPGFPGAR	GANGAPGLAGAPGFPGAR
COL1A1 220-237	Cingulata	NA	NA	Chlamyphoridae	Tolypeutinae	Tolypeutes matacus	GANGAPGLAGAPGFPGAR	GANGAPGLAGAPGFPGAR
COL1A1 220-237	Cingulata	NA	NA	Chlamyphoridae	Tolypeutinae	Priodontes maximus	NA	GANGAPGLAGAPGFPGAR
COL1A1 220-237	Cingulata	NA	NA	Chlamyphoridae	Euphractinae	Zaedyus pichiy	NA	GANGAPGLAGAPGFPGAR
COL1A1 220-237	Cingulata	NA	NA	Chlamyphoridae	Glyptodontinae	Glyptodon sp.	NA	GANGAPGLAGAPGFPGAR
COL1A1 220-237	Pilosa	Folivora	Mylodontoidea	Choloepodidae	NA	Choloepus didactylus	GANGAPGLAGAPGFPGAR	GANGAPGLAGAPGFPGAR
COL1A1 220-237	Pilosa	Folivora	Megatherioidea	Bradypodidae	NA	Bradypus variegatus	GANGAPGLAGAPGFPGAR	GANGAPGLAGAPGFPGAR
COL1A1 220-237	Pilosa	Folivora	Mylodontoidea	Mylodontidae	NA	Mylodon darwinii	NA	GANGAPGLAGAPGFPGAR
COL1A1 220-237	Pilosa	Vermilingua	NA	Myrmecophagidae	NA	Myrmecophaga tridactyla	NA	GANGAPGLAGAPGFPGAR
COL1A1 220-237	Pilosa	Vermilingua	NA	Myrmecophagidae	NA	Tamandua tetradactyla	GANGAPGLAGAPGFPGAR	GANGAPGLAGAPGFPGAR
COL1A1 934-963	Cingulata	NA	NA	Dasypodidae	NA	Dasypus novemcinctus	GFSGLQGPAGPPGSPGEQGPSGASGPAGPR	GFSGLQGPAGPPGSPGEQGPSGASGPAGPR
COL1A1 934-963	Cingulata	NA	NA	Chlamyphoridae	Tolypeutinae	Tolypeutes matacus	NA	GFSGLQGPAGPPGSPGEQGPSGASGPAGPR
COL1A1 934-963	Cingulata	NA	NA	Chlamyphoridae	Tolypeutinae	Priodontes maximus	NA	GFSGLQGPAGPPGSPGEQGPSGASGPAGPR
COL1A1 934-963	Cingulata	NA	NA	Chlamyphoridae	Euphractinae	Zaedyus pichiy	NA	GFSGLQGPAGPPGSPGEQGPSGASGPAGPR
COL1A1 934-963	Cingulata	NA	NA	Chlamyphoridae	Glyptodontinae	Glyptodon sp.	NA	GFSGLQGPAGPPGSPGEQGPSGASGPAGPR
COL1A1 934-963	Pilosa	Folivora	Mylodontoidea	Choloepodidae	NA	Choloepus didactylus	GFSGLQGPAGPPGSPGEQGPSGASGPAGPR	GFSGLQGPAGPPGSPGEQGPSGASGPAGPR
COL1A1 934-963	Pilosa	Folivora	Megatherioidea	Bradypodidae	NA	Bradypus variegatus	GFSGLQGPAGPPGSPGEQGPSGASGPAGPR	GFSGLQGPAGPPGSPGEQGPSGASGPAGPR
COL1A1 934-963	Pilosa	Folivora	Mylodontoidea	Mylodontidae	NA	Mylodon darwinii	NA	GFSGLQGPAGPPGSPGEQGPSGASGPAGPR
COL1A1 934-963	Pilosa	Vermilingua	NA	Myrmecophagidae	NA	Myrmecophaga tridactyla	NA	GFSGLQGPAGPPGSPGEQGPSGASGPAGPR
COL1A1 934-963	Pilosa	Vermilingua	NA	Myrmecophagidae	NA	Tamandua tetradactyla	GFSGLQGPAGPPGSPGEQGPSGASGPAGPR	GFSGLQGPAGPPGSPGEQGPSGASGPAGPR
COL1A1 586-618	Cingulata	NA	NA	Dasypodidae	NA	Dasypus novemcinctus	GLTGPIGPPGPAGAPGDKGETGPSGPAGPTGAR	GLTGPLGPPGPAGAPGDKGETGPSGPAGPTGAR
COL1A1 586-618	Cingulata	NA	NA	Chlamyphoridae	Tolypeutinae	Tolypeutes matacus	GLTGPLGPPGPAGAPGDKGESGPSGPAGPTGAR	GLTGPLGPPGPAGAPGDKGESGPSGPAGPTGAR
COL1A1 586-618	Cingulata	NA	NA	Chlamyphoridae	Tolypeutinae	Priodontes maximus	NA	GLTGPLGPPGPAGAPGDKGESGPAGPAGPTGAR
COL1A1 586-618	Cingulata	NA	NA	Chlamyphoridae	Euphractinae	Zaedyus pichiy	NA	GLTGPLGPPGPAGAPGDKGETGPSGPAGPTGAR
COL1A1 586-618	Cingulata	NA	NA	Chlamyphoridae	Glyptodontinae	Glyptodon sp.	NA	GLTGPLGPPGPAGAAGDKGETGPSGPAGPTGAR
COL1A1 586-618	Pilosa	Folivora	Mylodontoidea	Choloepodidae	NA	Choloepus didactylus	GLTGPLGPPGPAGAPGDKGESGPSGPAGPTGAR	GLTGPLGPPGPAGAPGDKGESGPSGPAGPTGAR
COL1A1 586-618	Pilosa	Folivora	Megatherioidea	Bradypodidae	NA	Bradypus variegatus	GLTGPLGPPGPAGAPGDKGESGPSGPAGPTGAR	GLTGPLGPPGPAGAPGDKGESGPSGPAGPTGAR
COL1A1 586-618	Pilosa	Folivora	Mylodontoidea	Mylodontidae	NA	Mylodon darwinii	NA	GLTGPLGPPGPAGAPGDKGESGPSGPAGPTGAR
COL1A1 586-618	Pilosa	Vermilingua	NA	Myrmecophagidae	NA	Myrmecophaga tridactyla	NA	GLTGPLGPPGPAGAPGDKGETGPSGPAGPTGAR
COL1A1 586-618	Pilosa	Vermilingua	NA	Myrmecophagidae	NA	Tamandua tetradactyla	GLTGPLGPPGPAGAPGDKGETGPSGPAGPTGAR	GLTGPLGPPGPAGAPGDKGETGPSGPAGPTGAR
COL1A2 978-990	Cingulata	NA	NA	Dasypodidae	NA	Dasypus novemcinctus	TGHPGAVGPAGLR	TGHPGAVGPAGLR
COL1A2 978-990	Cingulata	NA	NA	Chlamyphoridae	Tolypeutinae	Tolypeutes matacus	TGHPGAVGPAGLR	TGHPGAVGPAGLR
COL1A2 978-990	Cingulata	NA	NA	Chlamyphoridae	Tolypeutinae	Priodontes maximus	NA	TGHPGAVGPAGLR
COL1A2 978-990	Cingulata	NA	NA	Chlamyphoridae	Euphractinae	Zaedyus pichiy	NA	TGHPGAVGPAGLR
COL1A2 978-990	Cingulata	NA	NA	Chlamyphoridae	Glyptodontinae	Glyptodon sp.	NA	TGHPGAVGPAGLR
COL1A2 978-990	Pilosa	Folivora	Mylodontoidea	Choloepodidae	NA	Choloepus didactylus	TGHPGAVGPAGLR	TGHPGAVGPAGLR
COL1A2 978-990	Pilosa	Folivora	Megatherioidea	Bradypodidae	NA	Bradypus variegatus	TGHPGAVGPAGLR	TGHPGAVGPAGLR
COL1A2 978-990	Pilosa	Folivora	Mylodontoidea	Mylodontidae	NA	Mylodon darwinii	NA	TGHPGAVGPAGLR
COL1A2 978-990	Pilosa	Vermilingua	NA	Myrmecophagidae	NA	Myrmecophaga tridactyla	TGHPGAVGPAGLR	TGHPGAVGPAGLR
COL1A2 978-990	Pilosa	Vermilingua	NA	Myrmecophagidae	NA	Tamandua tetradactyla	TGHPGAVGPAGLR	TGHPGAVGPAGLR
COL1A2 484-498	Cingulata	NA	NA	Dasypodidae	NA	Dasypus novemcinctus	GLHGEFGLPGPAGPR	GLHGEFGLPGPAGPR
COL1A2 484-498	Cingulata	NA	NA	Chlamyphoridae	Tolypeutinae	Tolypeutes matacus	GLHGEFGLPGPAGPR	GLHGEFGLPGPAGPR
COL1A2 484-498	Cingulata	NA	NA	Chlamyphoridae	Tolypeutinae	Priodontes maximus	NA	GLHGEFGLPGPAGPR
COL1A2 484-498	Cingulata	NA	NA	Chlamyphoridae	Euphractinae	Zaedyus pichiy	NA	GLHGEFGLPGPAGPR
COL1A2 484-498	Cingulata	NA	NA	Chlamyphoridae	Glyptodontinae	Glyptodon sp.	NA	GLHGEFGLPGPAGPR
COL1A2 484-498	Pilosa	Folivora	Mylodontoidea	Choloepodidae	NA	Choloepus didactylus	GLPGEFGLPGPAGPR	GLPGEFGLPGPAGPR
COL1A2 484-498	Pilosa	Folivora	Megatherioidea	Bradypodidae	NA	Bradypus variegatus	GLPGEFGLPGPAGPR	GLPGEFGLPGPAGPR
COL1A2 484-498	Pilosa	Folivora	Mylodontoidea	Mylodontidae	NA	Mylodon darwinii	GLPGEFGLPGPAGPR	GLPGEFGLPGPAGPR
COL1A2 484-498	Pilosa	Vermilingua	NA	Myrmecophagidae	NA	Myrmecophaga tridactyla	GLPGEFGLPGPAGPR	GLPGEFGLPGPAGPR
COL1A2 484-498	Pilosa	Vermilingua	NA	Myrmecophagidae	NA	Tamandua tetradactyla	GLPGEFGLPGPAGPR	GLPGEFGLPGPAGPR
COL1A2 889-906	Cingulata	NA	NA	Dasypodidae	NA	Dasypus novemcinctus	GEPGPVGPVGPVGAVGPR	GEPGPVGPVGPVGAVGPR
COL1A2 889-906	Cingulata	NA	NA	Chlamyphoridae	Tolypeutinae	Tolypeutes matacus	GEPGPVGSVGPVGAVGPR	GEPGPVGSVGPVGAVGPR
COL1A2 889-906	Cingulata	NA	NA	Chlamyphoridae	Tolypeutinae	Priodontes maximus	NA	GEPGPVGSVGPVGAVGPR
COL1A2 889-906	Cingulata	NA	NA	Chlamyphoridae	Euphractinae	Zaedyus pichiy	NA	GEPGPVGPVGPVGAVGPR
COL1A2 889-906	Cingulata	NA	NA	Chlamyphoridae	Glyptodontinae	Glyptodon sp.	NA	GEPGPVGAVGPVGAVGPR
COL1A2 889-906	Pilosa	Folivora	Mylodontoidea	Choloepodidae	NA	Choloepus didactylus	GEPGPVGSAGPVGALGPR	GEPGPVGSAGPVGALGPR
COL1A2 889-906	Pilosa	Folivora	Megatherioidea	Bradypodidae	NA	Bradypus variegatus	GEPGPVGSVGPVGALGPR	GEPGPVGSAGPVGALGPR
COL1A2 889-906	Pilosa	Folivora	Mylodontoidea	Mylodontidae	NA	Mylodon darwinii	GEPGPVGSAGPVGALGPR	GEPGPVGSAGPVGALGPR
COL1A2 889-906	Pilosa	Vermilingua	NA	Myrmecophagidae	NA	Myrmecophaga tridactyla	GEPGPAGVVGPVGALGPR	GEPGPAGVVGPVGALGPR
COL1A2 889-906	Pilosa	Vermilingua	NA	Myrmecophagidae	NA	Tamandua tetradactyla	GEPGPAGVVGPVGALGPR	GEPGPAGVVGPVGALGPR
COL1A2 793-816	Cingulata	NA	NA	Dasypodidae	NA	Dasypus novemcinctus	GLPGVAGAVGEPGPLGLSGPPGAR	GLPGVAGAVGEPGPLGLSGPPGAR
COL1A2 793-816	Cingulata	NA	NA	Chlamyphoridae	Tolypeutinae	Tolypeutes matacus	GLPGVAGALGEPGPLGLSGPPGAR	GLPGVAGALGEPGPLGLSGPPGAR
COL1A2 793-816	Cingulata	NA	NA	Chlamyphoridae	Tolypeutinae	Priodontes maximus	NA	GLPGVAGALGEPGPLGLSGPPGAR
COL1A2 793-816	Cingulata	NA	NA	Chlamyphoridae	Euphractinae	Zaedyus pichiy	NA	GLPGVAGAVGEPGPLGLSGPPGAR
COL1A2 793-816	Cingulata	NA	NA	Chlamyphoridae	Glyptodontinae	Glyptodon sp.	NA	GLPGVAGAVGEPGPLGLSGPPGAR
COL1A2 793-816	Pilosa	Folivora	Mylodontoidea	Choloepodidae	NA	Choloepus didactylus	GLPGVAGAVGEPGPLGLQGPPGAR	GLPGVAGAVGEPGPLGLQGPPGAR
COL1A2 793-816	Pilosa	Folivora	Megatherioidea	Bradypodidae	NA	Bradypus variegatus	GLPGVAGAVGEPGPLGLQGPPGAR	GLPGVAGAVGEPGPLGLQGPPGAR
COL1A2 793-816	Pilosa	Folivora	Mylodontoidea	Mylodontidae	NA	Mylodon darwinii	NA	GLPGVAGAVGEPGPLGLQGPPGAR
COL1A2 793-816	Pilosa	Vermilingua	NA	Myrmecophagidae	NA	Myrmecophaga tridactyla	GLPGVSGAVGEPGPLGLSGPPGAR	GLPGVSGSVGEPGPLGLSGPPGAR
COL1A2 793-816	Pilosa	Vermilingua	NA	Myrmecophagidae	NA	Tamandua tetradactyla	GLPGVSGAVGEPGPLGLSGPPGAR	GLPGVSGSVGEPGPLGLSGPPGAR
COL1A2 658-687	Cingulata	NA	NA	Dasypodidae	NA	Dasypus novemcinctus	GENGLAGPTGPVGAAGPSGPNGAPGPAGGR	GENGLAGPTGPVGAAGPSGPNGAPGPAGGR
COL1A2 658-687	Cingulata	NA	NA	Chlamyphoridae	Tolypeutinae	Tolypeutes matacus	GENGLVGPTGPVGAAGPSGPNGAPGPAGGR	GENGLVGPTGPVGAAGPSGPNGAPGPAGGR
COL1A2 658-687	Cingulata	NA	NA	Chlamyphoridae	Tolypeutinae	Priodontes maximus	NA	GENGLVGPTGPVGAAGPSGPNGAPGPAGGR
COL1A2 658-687	Cingulata	NA	NA	Chlamyphoridae	Euphractinae	Zaedyus pichiy	NA	GENGLAGPTGPVGAAGPSGPNGAPGPAGGR
COL1A2 658-687	Cingulata	NA	NA	Chlamyphoridae	Glyptodontinae	Glyptodon sp.	NA	GENGLVGPTGPVGAAGPSGPNGAPGPAGGR
COL1A2 658-687	Pilosa	Folivora	Mylodontoidea	Choloepodidae	NA	Choloepus didactylus	GENGLVGPTGPVGSAGPAGPNGPAGPAGSR	GENGLVGPTGPVGSAGPAGPNGPAGPAGSR
COL1A2 658-687	Pilosa	Folivora	Megatherioidea	Bradypodidae	NA	Bradypus variegatus	GENGLVGPTGPVGSAGPAGPNGPAGPAGSR	GENGLVGPTGPVGSAGPAGPNGPAGPAGSR
COL1A2 658-687	Pilosa	Folivora	Mylodontoidea	Mylodontidae	NA	Mylodon darwinii	GENGLVGPTGPVGSAGPAGPNGPAGPAGSR	GENGLVGPTGPVGSAGPAGPNGPAGPAGSR
COL1A2 658-687	Pilosa	Vermilingua	NA	Myrmecophagidae	NA	Myrmecophaga tridactyla	GENGVVGPTGPLGAAGLAGPNGPPGPAGSR
COL1A2 658-687	Pilosa	Vermilingua	NA	Myrmecophagidae	NA	Tamandua tetradactyla	GENGVVGPTGPLGAAGLAGPNGPPGPAGSR
COL1A2 757-789	Cingulata	NA	NA	Dasypodidae	NA	Dasypus novemcinctus	GPSGEPGTAGPPGTAGPQGLLGAPGLLGLPGSR	GPSGEPGTAGPPGTAGPQGLLGAPGLLGLPGSR
COL1A2 757-789	Cingulata	NA	NA	Chlamyphoridae	Tolypeutinae	Tolypeutes matacus	GPSGEPGTAGPPGTSGPQGLLGAPGLLGLPGSR	GPSGEPGTAGPPGTAGPQGLLGAPGLLGLPGSR
COL1A2 757-789	Cingulata	NA	NA	Chlamyphoridae	Tolypeutinae	Priodontes maximus	NA	GPSGEPGTAGPPGTSGPQGLLGAPGLLGLPGSR
COL1A2 757-789	Cingulata	NA	NA	Chlamyphoridae	Euphractinae	Zaedyus pichiy	NA	GPSGEPGTAGPPGTAGPQGLLGAPGLLGLPGSR
COL1A2 757-789	Cingulata	NA	NA	Chlamyphoridae	Glyptodontinae	Glyptodon sp.	NA	GPSGEPGTAGPPGTAGPQGLLGAPGLLGLPGSR
COL1A2 757-789	Pilosa	Folivora	Mylodontoidea	Choloepodidae	NA	Choloepus didactylus	GPSGEPGTAGPPGTAGPQGLLGAPGLLGLPGSR	GPSGEPGTAGPPGTAGPQGLLGAPGLLGLPGSR
COL1A2 757-789	Pilosa	Folivora	Megatherioidea	Bradypodidae	NA	Bradypus variegatus	GPSGEPGTAGPPGTAGPQGLLGAPGLLGLPGSR	GPSGEPGTAGPPGTAGPQGLLGAPGLLGLPGSR
COL1A2 757-789	Pilosa	Folivora	Mylodontoidea	Mylodontidae	NA	Mylodon darwinii	GPSGEPGTAGPPGTAGPQGLLGAPGLLGLPGSR	GPSGEPGTAGPPGTAGPQGLLGAPGLLGLPGSR
COL1A2 757-789	Pilosa	Vermilingua	NA	Myrmecophagidae	NA	Myrmecophaga tridactyla	GPSGEPGTAGPPGTAGPQGLLGAPGLLGLPGSR	GPSGEPGTAGPPGTAGPQGLLGAPGLLGLPGSR
COL1A2 757-789	Pilosa	Vermilingua	NA	Myrmecophagidae	NA	Tamandua tetradactyla	GPSGEPGTAGPPGTAGPQGL LGAPGILGLPGSR
COL1A2 10-42	Cingulata	NA	NA	Dasypodidae	NA	Dasypus novemcinctus	GPPGASGAPGPQGFQGPAGEPGEPGQTGPAGAR	GPPGASGAPGPQGFQGPAGEPGEPGQTGPAGAR
COL1A2 10-42	Cingulata	NA	NA	Chlamyphoridae	Tolypeutinae	Tolypeutes matacus	GPPGASGAPGPQGFQGPAGEPGEPGQTGPAGAR	GPPGASGAPGPQGFQGPAGEPGEPGQTGPAGAR
COL1A2 10-42	Cingulata	NA	NA	Chlamyphoridae	Tolypeutinae	Priodontes maximus	NA	GPPGASGAPGPQGFQGPAGEPGEPGQTGPAGAR
COL1A2 10-42	Cingulata	NA	NA	Chlamyphoridae	Euphractinae	Zaedyus pichiy	NA	GPPGASGAPGPQGFQGPAGEPGEPGQTGPAGAR
COL1A2 10-42	Cingulata	NA	NA	Chlamyphoridae	Glyptodontinae	Glyptodon sp.	NA	GPPGASGAPGPQGFQGPAGEPGEPGQTGPAGAR
COL1A2 10-42	Pilosa	Folivora	Mylodontoidea	Choloepodidae	NA	Choloepus didactylus	GPPGASGAPGPQGFQGPAGEPGEPGQTGPAGAR	GPPGASGAPGPQGFQGPAGEPGEPGQTGPAGAR
COL1A2 10-42	Pilosa	Folivora	Megatherioidea	Bradypodidae	NA	Bradypus variegatus	GPPGASGAPGPQGFQGPAGEPGEPGQTGPAGAR	GPPGASGAPGPQGFQGPAGEPGEPGQTGPAGAR
COL1A2 10-42	Pilosa	Folivora	Mylodontoidea	Mylodontidae	NA	Mylodon darwinii	GPPGASGAPGPQGFQGPAGEPGEPGQTGPAGAR	GPPGASGAPGPQGFQGPAGEPGEPGQTGPAGAR
COL1A2 10-42	Pilosa	Vermilingua	NA	Myrmecophagidae	NA	Myrmecophaga tridactyla	GPPGASGAPGPQGFQGPAGEPGEPGQTGPAGAR	GPPGASGAPGPQGFQGPAGEPGEPGQTGPAGAR
COL1A2 10-42	Pilosa	Vermilingua	NA	Myrmecophagidae	NA	Tamandua tetradactyla	GPPGASGAPGPQGFQGPAGEPGEPGQTGPAGSR	GPPGASGAPGPQGFQGPAGEPGEPGQTGPAGAR
